# Supplementary material for: A Meta-Analytical Investigation of the Gap between Measured and Predicted Inter-Population Genetic Diversity in Species of High Conservation Concern—The Case of the Critically Endangered European Mink Mustela lutreola L., 1761
Source: Genes (Basel). 2021 Sep 29;12(10):1555. doi: 10.3390/genes12101555 (PMC8535868; doi:10.3390/genes12101555)
Supplement: Supplementary file 1 [file genes-12-01555-s001.zip]

Archive with 1 entries (1 files):
- genes-1366668-supplementary.pdf
